# Supplementary material for: Comparative morphology and transcriptome analysis reveals distinct functions of the primary and secondary laticifer cells in the rubber tree
Source: Sci Rep. 2017 Jun 9;7:3126. doi: 10.1038/s41598-017-03083-3 (PMC5466658; doi:10.1038/s41598-017-03083-3)
Supplement: Supplementary file 3 — Supplementary Table S3 [file 41598_2017_3083_MOESM3_ESM.xls]

## Sheet: Sheet1
Supplementary Table S3. Statistic analysis of the annotated unigenes using different databases. The total unigene number is 70,933.
#Anno_Database	Annotated_Number(%)	300<=Gene_length<1000	Gene_length>=1000
GO_Annotation	29099 (41.02%)	11699 (16.49%)	9670 (13.63%)
KEGG_Annotation	18744 (26.42%)	7888 (11.12%)	5475 (7.72%)
KOG_Annotation	22838 (32.20%)	9035 (12.74%)	7721 (10.88%)
Pfam_Annotation	25076 (35.35%)	8448 (11.91%)	11582 (16.33%)
Swissprot_Annotation	28149 (39.68%)	11244 (15.85%)	9572 (13.49%)
TrEMBL_Annotation	44893 (63.29%)	18881 (26.62%)	13663 (19.26%)
nr_Annotation	44682 (62.99%)	18691 (26.35%)	13661 (19.26%)
nt_Annotation	35673 (50.29%)	14232 (20.06%)	12526 (17.66%)
All_Annotated	48780 (68.77%)	20721 (29.21%)	13760 (19.40%)
