# Supplementary material for: Comparative morphology and transcriptome analysis reveals distinct functions of the primary and secondary laticifer cells in the rubber tree
Source: Sci Rep. 2017 Jun 9;7:3126. doi: 10.1038/s41598-017-03083-3 (PMC5466658; doi:10.1038/s41598-017-03083-3)
Supplement: Supplementary file 4 — Supplementary Table S4 [file 41598_2017_3083_MOESM4_ESM.xls]

## Sheet: DEGs_enriched
Supplementary Table S4. DEGs enrichment in GO categories
category	term	enriched	p-value	DEGs_num	all_num	DEGs
GO:0043086	negative regulation of catalytic activity	PL_up-regulated	0	13	197	U25646c0g1;U26632c0g1;U29526c0g1;U29853c0g1;U31617c0g1;U34164c0g1;U34182c1g1;U34476c0g2;U35519c1g4;U37114c3g1;U37577c0g2;U41179c0g1;U41179c0g2
GO:0045490	pectin catabolic process	PL_up-regulated	0	6	33	U26632c0g1;U29526c0g1;U31617c0g1;U34182c1g1;U35519c1g4;U37114c3g1
GO:0030599	pectinesterase activity	PL_up-regulated	0	8	75	U26632c0g1;U29526c0g1;U29853c0g1;U31617c0g1;U34182c1g1;U34476c0g2;U35519c1g4;U37114c3g1
GO:0009505	plant-type cell wall	PL_up-regulated	0	14	288	U28862c0g1;U29426c0g1;U29526c0g1;U30357c0g1;U30948c1g1;U31993c0g2;U32196c0g1;U34164c0g1;U3512c0g1;U35251c0g1;U37002c0g1;U37003c0g1;U37147c0g1;U38736c1g1
GO:0045330	aspartyl esterase activity	PL_up-regulated	0	6	44	U26632c0g1;U29526c0g1;U31617c0g1;U34182c1g1;U35519c1g4;U37114c3g1
GO:0004857	enzyme inhibitor activity	PL_up-regulated	0	8	121	U26632c0g1;U29526c0g1;U29853c0g1;U31617c0g1;U34182c1g1;U34476c0g2;U35519c1g4;U37114c3g1
GO:0052891	aliphatic (S)-hydroxynitrile lyase activity	PL_up-regulated	0	2	2	U22834c3g1;U22834c3g2
GO:0052892	aromatic (S)-hydroxynitrile lyase activity	PL_up-regulated	0	2	2	U22834c3g1;U22834c3g2
GO:0080167	response to karrikin	PL_up-regulated	0	7	123	U32196c0g1;U35901c0g1;U37609c0g1;U39301c0g1;U40919c0g1;U40919c1g1;U6824c0g1
GO:0004601	peroxidase activity	PL_up-regulated	0	7	152	U29333c0g1;U30357c0g1;U3512c0g1;U35251c0g1;U35467c1g3;U47292c0g1;U47292c0g2
GO:0030750	putrescine N-methyltransferase activity	PL_up-regulated	0.001	3	19	U32668c0g1;U32668c0g12;U32668c0g5
GO:0020037	heme binding	PL_up-regulated	0.001	12	395	U27045c1g1;U27045c1g2;U30357c0g1;U31143c0g2;U31826c0g1;U3512c0g1;U35251c0g1;U35467c1g3;U38977c0g1;U47292c0g1;U47292c0g2;U63586c0g1
GO:0050267	rubber cis-polyprenylcistransferase activity	PL_up-regulated	0.001	2	7	U24984c0g1;U24984c0g2
GO:0046593	mandelonitrile lyase activity	PL_up-regulated	0.001	2	5	U22834c3g1;U22834c3g2
GO:0045174	glutathione dehydrogenase (ascorbate) activity	PL_up-regulated	0.002	2	8	U61916c0g1;U78558c0g1
GO:0047134	protein-disulfide reductase activity	PL_up-regulated	0.002	3	26	U31194c0g1;U39057c0g8;U42355c0g1
GO:0009750	response to fructose	PL_up-regulated	0.003	6	149	U31496c0g1;U33777c2g1;U33978c0g4;U33978c0g5;U35467c1g3;U40706c4g2
GO:0009963	positive regulation of flavonoid biosynthetic process	PL_up-regulated	0.004	3	43	U28102c0g1;U33978c0g4;U33978c0g5
GO:0055114	oxidation-reduction process	PL_up-regulated	0.004	48	3100	U14881c0g1;U20038c0g1;U21075c0g1;U21166c0g1;U23475c0g1;U23940c0g1;U23940c0g2;U24343c0g1;U27045c1g1;U27045c1g2;U27854c0g1;U27987c0g1;U28862c0g1;U28989c0g2;U29333c0g1;U30357c0g1;U31035c0g1;U31143c0g2;U31194c0g1;U31629c0g2;U31826c0g1;U31890c0g2;U32600c0g1;U33362c0g1;U34489c0g1;U3512c0g1;U35251c0g1;U35467c1g3;U35933c0g1;U35951c0g2;U37160c0g2;U37422c0g1;U37735c1g1;U37953c0g1;U38386c0g1;U38590c0g1;U389…
GO:0009446	putrescine biosynthetic process	PL_up-regulated	0.005	2	11	U40919c0g1;U40919c1g1
GO:0015198	oligopeptide transporter activity	PL_up-regulated	0.005	2	11	U39301c0g1;U39301c1g3
GO:0050184	phosphatidylcholine desaturase activity	PL_up-regulated	0.006	1	1	U27854c0g1
GO:0005576	extracellular region	PL_up-regulated	0.006	17	991	U20038c0g1;U21751c0g1;U24903c0g1;U25646c0g1;U26632c0g1;U26817c0g1;U27510c0g2;U28862c0g1;U30948c1g1;U34164c0g1;U37002c0g1;U37003c0g1;U37422c0g1;U37577c0g2;U38590c0g1;U41311c0g1;U56262c0g2
GO:0008361	regulation of cell size	PL_up-regulated	0.006	4	67	U28354c0g1;U33978c0g4;U33978c0g5;U40706c4g2
GO:0042973	glucan endo-1,3-beta-D-glucosidase activity	PL_up-regulated	0.007	4	55	U28354c0g1;U38293c0g1;U39283c0g1;U41834c0g1
GO:0006527	arginine catabolic process	PL_up-regulated	0.007	2	15	U40919c0g1;U40919c1g1
GO:0006863	purine nucleobase transport	PL_up-regulated	0.008	2	14	U35463c0g2;U35723c0g1
GO:0006878	cellular copper ion homeostasis	PL_up-regulated	0.009	2	21	U33978c0g4;U33978c0g5
GO:0080092	regulation of pollen tube growth	PL_up-regulated	0.009	2	11	U31194c0g1;U39057c0g8
GO:0008792	arginine decarboxylase activity	PL_up-regulated	0.009	2	18	U40919c0g1;U40919c1g1
GO:0003796	lysozyme activity	PL_up-regulated	0.01	2	14	U32472c0g1;U47738c0g1
GO:0042545	cell wall modification	PL_up-regulated	0.01	6	182	U26632c0g1;U29526c0g1;U31617c0g1;U34182c1g1;U35519c1g4;U37114c3g1
GO:0033587	shikimate biosynthetic process	PL_up-regulated	0.011	2	12	U37735c1g1;U39899c0g1
GO:0004575	sucrose alpha-glucosidase activity	PL_up-regulated	0.012	2	14	U37147c0g1;U70899c0g1
GO:0005775	vacuolar lumen	PL_up-regulated	0.012	1	2	U45807c0g1
GO:0019776	Atg8 ligase activity	PL_up-regulated	0.012	1	2	U45807c0g1
GO:0019779	Atg8 activating enzyme activity	PL_up-regulated	0.012	1	2	U45807c0g1
GO:0019786	Atg8-specific protease activity	PL_up-regulated	0.012	1	2	U45807c0g1
GO:0019344	cysteine biosynthetic process	PL_up-regulated	0.013	8	347	U21075c0g1;U27107c0g2;U29333c0g1;U31496c0g1;U35467c1g3;U39113c3g1;U39113c5g3;U63992c0g1
GO:0004252	serine-type endopeptidase activity	PL_up-regulated	0.013	6	187	U25646c0g1;U34164c0g1;U37577c0g2;U40594c1g3;U41179c0g1;U41179c0g2
GO:0006857	oligopeptide transport	PL_up-regulated	0.013	3	47	U37609c0g1;U39301c0g1;U39301c1g3
GO:0000421	autophagosome membrane	PL_up-regulated	0.015	1	2	U45807c0g1
GO:0033110	Cvt vesicle membrane	PL_up-regulated	0.015	1	2	U45807c0g1
GO:0009269	response to desiccation	PL_up-regulated	0.016	3	66	U30357c0g1;U39113c3g1;U39113c5g3
GO:0033772	flavonoid 3',5'-hydroxylase activity	PL_up-regulated	0.017	2	16	U27045c1g1;U27045c1g2
GO:0016165	linoleate 13S-lipoxygenase activity	PL_up-regulated	0.02	2	24	U23940c0g1;U23940c0g2
GO:0047364	desulfoglucosinolate sulfotransferase activity	PL_up-regulated	0.02	1	1	U36247c0g1
GO:0003680	AT DNA binding	PL_up-regulated	0.021	1	1	U33575c0g1
GO:0019863	IgE binding	PL_up-regulated	0.022	1	1	U78593c0g1
GO:0071771	aldehyde decarbonylase activity	PL_up-regulated	0.023	1	1	U37953c0g1
GO:0018826	methionine gamma-lyase activity	PL_up-regulated	0.023	1	1	U33431c0g1
GO:0090355	positive regulation of auxin metabolic process	PL_up-regulated	0.023	1	2	U40706c4g2
GO:0090358	positive regulation of tryptophan metabolic process	PL_up-regulated	0.023	1	2	U40706c4g2
GO:0010183	pollen tube guidance	PL_up-regulated	0.023	2	22	U31194c0g1;U39057c0g8
GO:0009913	epidermal cell differentiation	PL_up-regulated	0.025	2	23	U26793c0g2;U29307c0g2
GO:0050342	tocopherol O-methyltransferase activity	PL_up-regulated	0.025	1	2	U39344c0g1
GO:0004503	monophenol monooxygenase activity	PL_up-regulated	0.026	1	2	U27987c0g1
GO:0009699	phenylpropanoid biosynthetic process	PL_up-regulated	0.026	4	107	U31551c0g1;U37735c1g1;U38386c0g1;U39560c0g2
GO:0031226	intrinsic component of plasma membrane	PL_up-regulated	0.026	4	101	U24142c0g1;U35551c0g1;U36097c0g1;U38293c0g1
GO:0046686	response to cadmium ion	PL_up-regulated	0.026	14	845	U23475c0g1;U31496c0g1;U31693c0g1;U31693c3g3;U33978c0g4;U33978c0g5;U35951c0g2;U36390c0g1;U37003c0g1;U37735c1g1;U38590c0g1;U39113c3g1;U39113c5g3;U41311c0g1
GO:0050306	sucrose 1F-fructosyltransferase activity	PL_up-regulated	0.027	1	2	U37147c0g1
GO:0051669	fructan beta-fructosidase activity	PL_up-regulated	0.027	1	2	U37147c0g1
GO:0010170	glucose-1-phosphate adenylyltransferase complex	PL_up-regulated	0.028	1	2	U35933c0g1
GO:0051753	mannan synthase activity	PL_up-regulated	0.028	1	2	U29451c0g1
GO:0004719	protein-L-isoaspartate (D-aspartate) O-methyltransferase activity	PL_up-regulated	0.028	1	3	U29227c0g1
GO:0080001	mucilage extrusion from seed coat	PL_up-regulated	0.029	1	3	U34164c0g1
GO:0016998	cell wall macromolecule catabolic process	PL_up-regulated	0.03	3	61	U28972c0g1;U31551c0g1;U38208c0g2
GO:0048443	stamen development	PL_up-regulated	0.032	4	111	U34506c0g1;U37953c0g1;U41661c2g1;U41661c3g1
GO:0019500	cyanide catabolic process	PL_up-regulated	0.032	1	2	U31496c0g1
GO:0006979	response to oxidative stress	PL_up-regulated	0.032	11	584	U17338c0g1;U28862c0g1;U30357c0g1;U32863c0g1;U3512c0g1;U35251c0g1;U35467c1g3;U40919c0g1;U40919c1g1;U47292c0g1;U47292c0g2
GO:0046520	sphingoid biosynthetic process	PL_up-regulated	0.034	2	27	U18542c0g1;U38324c1g2
GO:0009926	auxin polar transport	PL_up-regulated	0.034	4	118	U28354c0g1;U33978c0g4;U33978c0g5;U40706c4g2
GO:0004028	3-chloroallyl aldehyde dehydrogenase activity	PL_up-regulated	0.034	2	25	U21075c0g1;U23475c0g1
GO:0009718	anthocyanin-containing compound biosynthetic process	PL_up-regulated	0.035	2	35	U35723c0g1;U39428c1g3
GO:0006833	water transport	PL_up-regulated	0.035	5	217	U31496c0g1;U33978c0g4;U33978c0g5;U35467c1g3;U40706c4g2
GO:0007143	female meiotic division	PL_up-regulated	0.036	1	2	U37568c0g3
GO:0051410	detoxification of nitrogen compound	PL_up-regulated	0.04	1	4	U31496c0g1
GO:0006949	syncytium formation	PL_up-regulated	0.04	2	32	U24903c0g1;U30948c1g1
GO:0005345	purine nucleobase transmembrane transporter activity	PL_up-regulated	0.041	1	5	U35463c0g2
GO:0050017	L-3-cyanoalanine synthase activity	PL_up-regulated	0.041	1	3	U31496c0g1
GO:0000712	resolution of meiotic recombination intermediates	PL_up-regulated	0.042	1	2	U37568c0g3
GO:0050645	limonoid glucosyltransferase activity	PL_up-regulated	0.043	1	5	U19703c0g2
GO:0016717	oxidoreductase activity, acting on paired donors, with oxidation of a pair of donors resulting in the reduction of molecular oxygen to two molecules of water	PL_up-regulated	0.044	2	38	U14881c0g1;U27854c0g1
GO:0030795	jasmonate O-methyltransferase activity	PL_up-regulated	0.044	1	3	U31627c0g1
GO:0009808	lignin metabolic process	PL_up-regulated	0.044	3	78	U31551c0g1;U37422c0g1;U37735c1g1
GO:0015121	phosphoenolpyruvate:phosphate antiporter activity	PL_up-regulated	0.044	1	2	U35723c0g1
GO:0004566	beta-glucuronidase activity	PL_up-regulated	0.045	1	7	U38736c1g1
GO:1902047	polyamine transmembrane transport	PL_up-regulated	0.046	1	3	U18542c0g1
GO:0004097	catechol oxidase activity	PL_up-regulated	0.047	1	3	U27987c0g1
GO:0008762	UDP-N-acetylmuramate dehydrogenase activity	PL_up-regulated	0.047	2	27	U21166c0g1;U28862c0g1
GO:0046424	ferulate 5-hydroxylase activity	PL_up-regulated	0.047	1	3	U38977c0g1
GO:0015714	phosphoenolpyruvate transport	PL_up-regulated	0.049	1	3	U35723c0g1
GO:0006032	chitin catabolic process	PL_up-regulated	0.049	2	34	U31551c0g1;U32472c0g1
GO:0005506	iron ion binding	PL_up-regulated	0.049	9	451	U23940c0g1;U23940c0g2;U27045c1g1;U27045c1g2;U31143c0g2;U31826c0g1;U37953c0g1;U38977c0g1;U63586c0g1
GO:0050267	rubber cis-polyprenylcistransferase activity	SL_up-regulated	0	4	7	U40757c3g1;U40757c3g2;U40757c3g4;U40757c3g8
GO:0010334	sesquiterpene synthase activity	SL_up-regulated	0	3	14	U40754c1g1;U40754c2g1;U40754c2g5
GO:0032880	regulation of protein localization	SL_up-regulated	0	4	65	U1188c0g1;U29833c0g1;U29833c0g2;U5893c0g1
GO:0004679	AMP-activated protein kinase activity	SL_up-regulated	0	2	4	U24004c0g1;U25377c0g2
GO:0006355	regulation of transcription, DNA-templated	SL_up-regulated	0.001	17	1712	U19342c0g1;U24051c0g1;U25128c0g1;U27834c0g1;U28993c0g1;U29586c0g1;U32210c1g1;U32752c0g1;U32937c1g1;U34232c0g1;U34335c0g1;U35197c0g1;U35845c2g1;U38734c0g1;U39540c1g1;U39540c1g2;U71697c0g1
GO:0009741	response to brassinosteroid	SL_up-regulated	0.001	4	110	U1188c0g1;U29833c0g1;U29833c0g2;U5893c0g1
GO:0003700	transcription factor activity, sequence-specific DNA binding	SL_up-regulated	0.003	9	692	U24051c0g1;U28993c0g1;U29586c0g1;U32210c1g1;U32752c0g1;U32937c1g1;U34232c0g1;U34335c0g1;U35197c0g1
GO:0004612	phosphoenolpyruvate carboxykinase (ATP) activity	SL_up-regulated	0.003	2	18	U27935c0g1;U34842c0g1
GO:0003825	alpha,alpha-trehalose-phosphate synthase (UDP-forming) activity	SL_up-regulated	0.004	2	24	U29458c0g1;U34155c0g1
GO:0031492	nucleosomal DNA binding	SL_up-regulated	0.004	1	2	U20790c0g1
GO:1900674	olefin biosynthetic process	SL_up-regulated	0.005	3	94	U40754c1g1;U40754c2g1;U40754c2g5
GO:0009061	anaerobic respiration	SL_up-regulated	0.005	1	2	U42239c0g1
GO:0004805	trehalose-phosphatase activity	SL_up-regulated	0.006	2	30	U29458c0g1;U34155c0g1
GO:0008936	nicotinamidase activity	SL_up-regulated	0.007	1	1	U47760c0g1
GO:0005992	trehalose biosynthetic process	SL_up-regulated	0.007	2	37	U29458c0g1;U34155c0g1
GO:0015074	DNA integration	SL_up-regulated	0.011	3	183	U22235c0g2;U36229c0g2;U41547c1g1
GO:0047213	anthocyanidin 3-O-glucosyltransferase activity	SL_up-regulated	0.011	2	55	U39919c0g1;U41771c0g1
GO:0009903	chloroplast avoidance movement	SL_up-regulated	0.011	1	3	U38734c0g1
GO:0009904	chloroplast accumulation movement	SL_up-regulated	0.011	1	3	U38734c0g1
GO:0009813	flavonoid biosynthetic process	SL_up-regulated	0.013	3	148	U33110c0g1;U35586c2g1;U39919c0g1
GO:0080167	response to karrikin	SL_up-regulated	0.013	3	123	U32807c0g2;U35586c2g1;U70974c0g1
GO:0010362	negative regulation of anion channel activity by blue light	SL_up-regulated	0.013	1	4	U38734c0g1
GO:0045430	chalcone isomerase activity	SL_up-regulated	0.013	1	5	U35586c2g1
GO:0031115	negative regulation of microtubule polymerization	SL_up-regulated	0.014	1	3	U19203c0g1
GO:0043325	phosphatidylinositol-3,4-bisphosphate binding	SL_up-regulated	0.014	1	3	U19203c0g1
GO:0051511	negative regulation of unidimensional cell growth	SL_up-regulated	0.014	1	3	U19203c0g1
GO:0075733	intracellular transport of virus	SL_up-regulated	0.014	1	3	U19203c0g1
GO:0005547	phosphatidylinositol-3,4,5-trisphosphate binding	SL_up-regulated	0.015	1	4	U19203c0g1
GO:0048573	photoperiodism, flowering	SL_up-regulated	0.016	3	104	U14081c0g1;U32752c0g1;U41689c0g2
GO:0006627	protein processing involved in protein targeting to mitochondrion	SL_up-regulated	0.017	1	3	U64001c0g1
GO:0042720	mitochondrial inner membrane peptidase complex	SL_up-regulated	0.017	1	3	U64001c0g1
GO:0019365	pyridine nucleotide salvage	SL_up-regulated	0.019	1	4	U47760c0g1
GO:0034061	DNA polymerase activity	SL_up-regulated	0.023	3	179	U29111c0g1;U36229c0g2;U41547c1g1
GO:0016174	NAD(P)H oxidase activity	SL_up-regulated	0.023	1	5	U39525c0g1
GO:0043565	sequence-specific DNA binding	SL_up-regulated	0.025	5	381	U24051c0g1;U28993c0g1;U29586c0g1;U32937c1g1;U34335c0g1
GO:0009360	DNA polymerase III complex	SL_up-regulated	0.028	1	6	U29111c0g1
GO:0031117	positive regulation of microtubule depolymerization	SL_up-regulated	0.03	1	10	U19203c0g1
GO:0050502	cis-zeatin O-beta-D-glucosyltransferase activity	SL_up-regulated	0.032	1	5	U41771c0g1
GO:0009744	response to sucrose	SL_up-regulated	0.033	3	204	U24004c0g1;U25377c0g2;U38734c0g1
GO:0046027	phospholipid:diacylglycerol acyltransferase activity	SL_up-regulated	0.037	1	6	U40513c0g1
GO:0005546	phosphatidylinositol-4,5-bisphosphate binding	SL_up-regulated	0.038	1	9	U19203c0g1
GO:0050403	trans-zeatin O-beta-D-glucosyltransferase activity	SL_up-regulated	0.04	1	6	U41771c0g1
GO:0009882	blue light photoreceptor activity	SL_up-regulated	0.04	1	11	U38734c0g1
GO:0006516	glycoprotein catabolic process	SL_up-regulated	0.042	1	7	U24674c0g1
GO:0005881	cytoplasmic microtubule	SL_up-regulated	0.043	1	10	U19203c0g1
GO:0009733	response to auxin	SL_up-regulated	0.043	4	335	U13268c0g1;U13268c0g2;U27834c0g1;U35845c2g1
GO:0000786	nucleosome	SL_up-regulated	0.047	2	119	U20790c0g1;U29625c0g2
GO:0005057	receptor signaling protein activity	SL_up-regulated	0.049	4	298	U25128c0g1;U28266c0g2;U38734c0g1;U64046c0g1
GO:0000210	NAD+ diphosphatase activity	SL_up-regulated	0.049	1	11	U31330c0g1
GO:0004067	asparaginase activity	SL_up-regulated	0.05	1	8	U24674c0g1
Note: The GO categories that were enriched in both primary and secondary latex were highlighted in green.
