# Supplementary material for: Comparative morphology and transcriptome analysis reveals distinct functions of the primary and secondary laticifer cells in the rubber tree
Source: Sci Rep. 2017 Jun 9;7:3126. doi: 10.1038/s41598-017-03083-3 (PMC5466658; doi:10.1038/s41598-017-03083-3)
Supplement: Supplementary file 5 — Supplementary Table S5 [file 41598_2017_3083_MOESM5_ESM.xls]

## Sheet: Sheet1
Supplementary Table S5. Primers used in quantitative RT-PCR
NCBI_accession	Unigene number	protein	Forward primer	Reverse primer	Amplification length	Notes
	U34182c1g1	pectinesterase	AGAGTTGTGGTTTGGTTTCACT	TGCTGAAGAGAGTATTGCCCA	118
AY283800	U78593c0g1	ENSP-like,patatin-like protein	ACTTGACGGAGAGCAAGAGC	GTCAACCGCTGGTGAATTGC	142
	U39057c0g8	annexin-like protein	CCCTGAAGTGTCGCCAGTAA	TCCATCATTGGGCTTGGGAC	146
U40402	U22834c3g1	hydroxynitrile lyase	TACTGCACTGGACCTTGCAG	GAGTGCCTCCAAGAACGTCA	141
AJ010397	U32472c0g1	chitinase	CCACAAATCAACCTTGCCGG	ATCCCACCGCCAAGAGAAAG	103
AB294699	U38125c0	DXS	ACCAACCAAACCAGCTCGAT	AGCCACTGAAGGACTCAAGC	136
AB294688	U38242c1g1	HbHMGS1	TGGACAGGATTGCATGGCAT	CCAACTTCCAGACGACCGAT	126
X54657	U263C0	HMGR1	ACCACCGAAAGCATGCTACA	TACGCCACCGAGAAGAACAG	127
AB061237	U40757c3g5	cis-prenyltransferase	TGAACACACTTGGCCTCTCA	AGTCACATACAGGCTTCGGG	125
	U41662c1g1	FDPS	CTGACCCAGCATGTGTAGCA	CTTGCACCGACTTGCTAGGA	123
GU142915	U35197c0g1	MADS-box	AGCTGGACTCTGGAACATGC	TGCTGCTCCACACTCTGAAG	125
	U32937c1g1	HAT22-like	GCTGCCATGACAAGCAACAA	TATGGCTCTTGTGGAAGGCC	126
	U35845c2g1	IAA26-like	CTCACAGCCCTGTTGCACTA	CCACAACTGAACCAGGAGCA	140
	U24674c0g1	asparaginase	CTGTTTCTGGGCTCACCACT	ACACCCTGTTCCCTTGCAAA	121
	U34155c0g1	Trehalose-6-phosphate synthase	CCTGTTGCAGCCGAATGTTG	GCAGACTCTAATCGGCCCAT	130
HQ323249	U30466c1g1	ubiquitin-protein ligase	TTGATGGCTCACCCTGAACC	TGGTGACGCTGCAAGTCTAG	123	Reference gene
HQ268022	U37037c0g1	eIF1Aa	GCGTGACTATCAGGACGACAA	CAAGACCTCCAGCAATACCCT	128	Reference gene
HQ323250	U35819c0g1	YLS8	CCTCGTCGTCATCCGATTC	CAGGCACCTCAGTGATGTC	131	Reference gene
