# Supplementary material for: Comparative morphology and transcriptome analysis reveals distinct functions of the primary and secondary laticifer cells in the rubber tree
Source: Sci Rep. 2017 Jun 9;7:3126. doi: 10.1038/s41598-017-03083-3 (PMC5466658; doi:10.1038/s41598-017-03083-3)
Supplement: Supplementary file 7 — Supplementary Table S7 [file 41598_2017_3083_MOESM7_ESM.xls]

## Sheet: Sheet1
Supplementary Table S7. qRT-PCR validation of RNA-Seq results.
Unigene No.	Protein	Primary laticifer (PL) Ct			Secondary Laticifer (SL) Ct			Log2 Ratio (PL/SL)			qRT-PCR		RNA-Seq
		Replicate 1	Replicate 2	Replicate 3	Replicate 1	Replicate 2	Replicate 3	Replicate 1	Replicate 2	Replicate 3	Log2 Ratio Average	SD	Log2 Ratio Average	SD
U34182c1g1	pectinesterase	14.39	13.51	13.3	27.89	27.13	28.1	14.09	14.25	15.49	14.61	0.76629	12.3768	1.09426
U78593c0g1	patatin	17.1	17.3	17.3	21.3	21.1	21.2	4.79	4.43	4.59	4.60333	0.18037	10.2388	1.78432
U39057c0g8	annexin	22.1	22.6	22.8	25.2	24.6	25	3.69	2.63	2.89	3.07	0.552449	4.75081	0.903668
U22834c3g1	hydroxynitrile lyase	12.62	11	12.6	19.2	19.75	19.17	7.17	9.38	7.26	7.93667	1.25077	8.70138	0.856852
U32472c0g1	chitinase	19.2	19.28	19.38	24.68	24.05	24.66	6.07	5.4	5.97	5.81333	0.361432	4.54437	0.71933
U38125c0	DXS	23.5	23.4	23.5	23.9	23.8	23.8	0.99	1.03	0.99	1.00333	0.023094	2.3672	0.912979
U38242c1g1	HbHMGS1	23.92	23.7	24.17	27.71	27.87	28.1	4.38	4.8	4.62	4.6	0.210713	2.93396	1.22323
U263C0	HMGR1	24.93	24.8	24.96	26.22	26.09	26.2	1.88	1.92	1.93	1.91	0.0264575	0.877584	0.486315
U40757c3g5	rubber synthase	26.39	26.2	26.6	27.96	27.78	28	2.16	2.21	2.09	2.15333	0.0602771	2.7743	1.09935
U41662c1g1	FDPS	23.3	23.3	23.24	23.68	23.54	23.74	0.97	0.87	1.19	1.01	0.163707	1.64067	0.717639
U35197c0g1	MADS-box	25.1	25.6	25.8	22.3	21.8	21.9	-2.21	-3.17	-3.21	-2.86333	0.566157	-3.2649	0.339809
U32937c1g1	HAT22-like	27.7	26.4	26.6	23.5	24.2	23.6	-3.61	-1.57	-2.31	-2.49667	1.03273	-4.22113	0.415287
U35845c2g1	IAA26-like	27.8	28.3	28.9	24.1	24.5	24.8	-3.11	-3.17	-3.41	-3.23	0.158745	-3.13565	0.369942
U24674c0g1	asparaginase	27.6	27.8	26.8	22.6	23.5	21.4	-4.41	-3.67	-4.71	-4.26333	0.535288	-5.26132	2.03149
U34155c0g1	Trehalose-6-phosphate synthase	30.2	29.1	29.5	26.3	25.2	25.1	-3.31	-3.27	-3.71	-3.43	0.243311	-4.9654	2.16493
HQ323249	ubiquitin-protein ligase	24.15	24.18	24.21	23.56	23.55	23.52	Reference gene 1
HQ268022	eIF1F/R	20.74	20.72	20.45	20.97	20.98	20.92	Reference gene 2
HQ323250	YLS8F/R	22.63	22.62	22.7	23.73	23.73	23.66	Reference gene 3
Note: Only the Log2 Ratio of PL/SL calculated using Reference gene 1 is presented in this table.
